# Supplementary material for: Evaluation of the Antibacterial Activity of Gentamicin in Combination with Essential Oils Isolated from Different Cultivars and Morphological Parts of Lavender (Lavandula angustifolia Mill.) against Selected Bacterial Strains
Source: Molecules. 2023 Jul 31;28(15):5781. doi: 10.3390/molecules28155781 (PMC10421019; doi:10.3390/molecules28155781)
Supplement: Supplementary file 1 [file molecules-28-05781-s001.zip]

Archive with 1 entries (1 files):
- molecules-2500446-supplementary.pdf
